# Supplementary material for: Developmental profiles of SUMOylation pathway proteins in rat cerebrum and cerebellum
Source: PLoS One. 2019 Feb 22;14(2):e0212857. doi: 10.1371/journal.pone.0212857 (PMC6386258; doi:10.1371/journal.pone.0212857)
Supplement: S1 Table — This table includes the numerical data of the time courses performed for different proteins in cerebrum and cerebellum. (XLSX) [file pone.0212857.s005.xlsx]

## Sheet: Marker Proteins
	b-III-Tubulin								Syntaxin
	Cerebrum			Cerebellum					Cerebrum			Cerebellum
	Mean	SEM	N	Mean	SEM	N			Mean	SEM	N	Mean	SEM	N
E18	100	0	3	100	0	3		E18	100	0	3	100	0	3
P1	124.065	9.90627	3	102.9	2.20207	3		P1	160.43	11.0075	3	191.316	11.8669	3
P3	120.314	3.67262	3	104.09	0.447465	3		P3	199.648	14.8368	3	193.687	42.8791	3
P7	120.535	9.5012	3	79.3958	6.02167	3		P7	161.407	13.4377	3	214.371	53.324	3
P14	80.8983	9.89753	3	52.8318	2.05622	3		P14	176.218	31.4869	3	201.588	30.2956	3
P21	75.1626	10.2024	3	35.5467	1.06902	3		P21	241.906	43.1937	3	193.83	50.2881	3
Adult	69.9947	9.341	3	14.8884	0.927897	3		Adult	375.884	46.9093	3	376.719	146.555	3
	a-actin								PSD95
	Cerebrum			Cerebellum					Cerebrum			Cerebellum
	Mean	SEM	N	Mean	SEM	N			Mean	SEM	N	Mean	SEM	N
E18	100	0	3	100	0	3		E18	100	0	3	100	0	3
P1	94.82	8.38	3	101.69	9.26	3		P1	300.601	82.4721	3	162.434	28.2647	3
P3	89.38	1.08	3	113.56	8.72	3		P3	384.558	69.9956	3	174.499	67.7577	3
P7	89.66	2.92	3	101.36	10.11	3		P7	547.014	137.958	3	158.519	102.742	3
P14	68.53	5.57	3	96.58	8.08	3		P14	1039.99	134.734	3	131.179	23.2045	3
P21	73.01	2.88	3	83.15	7.6	3		P21	1711.52	242.212	3	292.753	80.1645	3
Adult	82.44	5.53	3	68.5	22.91	3		Adult	2752.69	1581.99	3	502.945	123.647	3
									GluR1
									Cerebrum			Cerebellum
									Mean	SEM	N	Mean	SEM	N
								E18	100	0	3	100	0	3
								P1	517.288	165.326	3	148.721	64.9343	3
								P3	903.183	352.405	3	276.944	96.9248	3
								P7	1128.57	314.046	3	383.014	63.3526	3
								P14	1632.18	705.873	3	742.495	224.24	3
								P21	2412.8	871.795	3	1641.98	820.472	3
								Adult	1408.16	423.728	3	826.789	176.03	3
									NMDAR1
									Cerebrum			Cerebellum
									Mean	SEM	N	Mean	SEM	N
								E18	100	0	3	100	0	3
								P1	483.51	74.0341	3	77.0364	12.6696	3
								P3	658.562	77.528	3	66.8987	13.631	3
								P7	880.922	229.403	3	146.322	28.1794	3
								P14	902.246	365.947	3	239.418	73.766	3
								P21	834.333	99.5101	3	209.892	77.4476	3
								Adult	473.916	180.88	3	204.545	71.0252	3

## Sheet: SUMO Machinery
	Uba2								PIAS1
	Cerebrum			Cerebellum					Cerebrum			Cerebellum
	Mean	SEM	N	Mean	SEM	N			Mean	SEM	N	Mean	SEM	N
E18	100	0	3	100	0	3		E18	100	0	3	100	0	3
P1	78.1491	6.33999	3	74.7428	3.70673	3		P1	41.6446	3.76474	3	46.7906	14.4636	3
P3	66.6884	2.50024	3	70.2382	7.75971	3		P3	37.6644	1.99011	3	51.5623	8.34189	3
P7	55.1646	1.81545	3	83.1828	12.1485	3		P7	30.5712	2.54912	3	69.041	13.0703	3
P14	49.9344	11.9736	3	90.527	6.50989	3		P14	17.9218	4.06602	3	77.1342	12.8722	3
P21	41.3162	0.527086	3	74.8913	7.92417	3		P21	12.4321	3.70893	3	48.5235	3.51805	3
Adult	28.9733	0.84071	3	62.2858	5.72354	3		Adult	2.43109	1.25377	3	16.3758	1.49525	3
	Aos1								PIAS3
	Cerebrum			Cerebellum					Cerebrum			Cerebellum
	Mean	SEM	N	Mean	SEM	N			Mean	SEM	N	Mean	SEM	N
E18	100	0	3	100	0	3		E18	100	0	3	100	0	3
P1	72.029	6.57016	3	87.6739	5.94962	3		P1	43.4054	6.4774	3	21.3841	2.94997	3
P3	59.1449	1.49231	3	86.3571	10.8015	3		P3	23.6568	3.89944	3	16.3128	5.11985	3
P7	51.3135	2.22018	3	85.779	14.0737	3		P7	8.47994	2.21068	3	20.5937	7.00444	3
P14	30.2006	1.59028	3	92.3853	6.18924	3		P14	1.35145	0.62649	3	29.4089	6.99169	3
P21	30.0382	1.44237	3	72.8964	4.16283	3		P21	0.236442	0.0649787	3	20.8499	8.02949	3
Adult	13.5409	1.26016	3	56.9357	4.30609	3		Adult	0.0211731	0.0211731	3	2.91401	1.10201	3
	Ubc9								SENP3
	Cerebrum			Cerebellum					Cerebrum			Cerebellum
	Mean	SEM	N	Mean	SEM	N			Mean	SEM	N	Mean	SEM	N
E18	100	0	3	100	0	3		E18	100	0	3	100	0	3
P1	69.1824	6.51675	3	75.691	1.82816	3		P1	69.3782	3.78462	3	73.956	15.3728	3
P3	65.8734	3.30349	3	81.3411	10.0088	3		P3	60.117	2.9951	3	68.6341	15.8339	3
P7	54.0314	1.1483	3	80.0406	3.27592	3		P7	44.8638	2.77796	3	79.2863	16.0724	3
P14	35.8371	5.71251	3	74.4253	9.33639	3		P14	18.0095	2.17339	3	58.6728	5.7391	3
P21	30.7948	1.46013	3	66.3326	14.4883	3		P21	18.9418	2.58545	3	24.3003	7.7998	3
Adult	20.2992	3.52458	3	46.1241	10.2102	3		Adult	1.43828	0.422726	3	0.965291	0.169722	3
	SUMO-Ubc9
	Cerebrum			Cerebellum
	Mean	SEM	N	Mean	SEM	N
E18	100	0	3	100	0	3
P1	214.592	12.6221	3	217.825	29.4256	3
P3	227.908	18.1893	3	249.985	35.2666	3
P7	261.627	23.2724	3	283.853	17.8509	3
P14	521.57	60.6204	3	421.967	59.7868	3
P21	833.901	155.988	3	618.665	74.1325	3
Adult	1118.45	302.523	3	928.695	139.16	3

## Sheet: SUMO1-ylation
	SUMO1 Total
	Cerebrum			Cerebellum
	Mean	SEM	N	Mean	SEM	N
E18	100	0	3	100	0	3
P1	50.3926	5.72886	3	78.1809	19.4304	3
P3	64.4074	8.89971	3	63.8592	9.67588	3
P7	57.4121	8.65123	3	87.6948	14.6806	3
P14	53.2064	18.735	3	101.683	34.041	3
P21	71.92	19.8789	3	127.864	34.4389	3
Adult	72.6621	4.11809	3	143.633	47.7496	3
	SUMO1 100 KDa
	Cerebrum			Cerebellum
	Mean	SEM	N	Mean	SEM	N
E18	100	0	3	100	0	3
P1	39.6966	7.91765	3	41.0731	0.877436	3
P3	31.5283	1.07683	3	34.0344	4.07151	3
P7	24.0312	4.08978	3	39.3053	5.50831	3
P14	12.3533	1.42856	3	29.0978	2.67099	3
P21	15.2699	1.83269	3	28.9509	3.3773	3
Adult	9.97519	1.91954	3	25.4083	0.376573	3
	SUMO1 35 Kda
	Cerebrum			Cerebellum
	Mean	SEM	N	Mean	SEM	N
E18	100	0	3	100	0	3
P1	57.0666	4.06053	3	163.392	71.617	3
P3	59.6091	10.7903	3	122.198	44.9959	3
P7	54.4115	11.2952	3	161.268	57.6402	3
P14	94.8112	24.4907	3	240.744	144.008	3
P21	236.396	27.0444	3	332.48	169.051	3
Adult	400.467	59.6937	3	398.144	183.124	3
	SUMO1 Total (-) bands
	Cerebrum			Cerebellum
	Mean	SEM	N	Mean	SEM	N
E18	100	0	3	100	0	3
P1	53.3428	5.27815	3	47.2403	14.6694	3
P3	85.5109	21.0969	3	45.2462	1.01817	3
P7	76.8531	17.871	3	68.5083	1.72589	3
P14	66.8271	31.6856	3	61.8945	1.13977	3
P21	63.0379	32.3507	3	57.1138	8.83284	3
Adult	23.4248	9.46784	3	38.8409	7.2867	3

## Sheet: SUMO2_3-ylation
	SUMO2/3 Total
	Cerebrum			Cerebellum
	Mean	SEM	N	Mean	SEM	N
E18	100	0	3	100	0	3
P1	55.9711	14.3122	3	54.699	6.86868	3
P3	43.7332	7.892	3	62.8331	15.7958	3
P7	38.8984	9.59691	3	72.3114	3.29377	3
P14	26.7774	7.22345	3	59.8805	7.47631	3
P21	24.8141	3.95508	3	50.9254	4.01051	3
Adult	19.4476	8.30891	3	29.2913	6.55877	3
	SUMO2/3 90 Kda
	Cerebrum			Cerebellum
	Mean	SEM	N	Mean	SEM	N
E18	100	0	3	100	0	3
P1	65.5417	25.232	3	54.9877	11.2183	3
P3	36.2064	16.7398	3	63.0093	11.9366	3
P7	13.2234	7.52284	3	47.9851	14.1438	3
P14	1.10179	0.45653	3	13.9923	4.59764	3
P21	5.08296	3.89952	3	12.5833	5.17752	3
Adult	8.8224	7.27404	3	8.87409	6.55776	3
	SUMO2/3 25 Kda
	Cerebrum			Cerebellum
	Mean	SEM	N	Mean	SEM	N
E18	100	0	3	100	0	3
P1	71.9496	3.32565	3	63.6436	6.91639	3
P3	76.2611	3.42474	3	62.0275	9.93272	3
P7	57.201	4.41032	3	113.391	12.3954	3
P14	40.5045	5.47346	3	75.8833	14.2369	3
P21	37.2102	0.51861	3	47.7276	8.0819	3
Adult	31.7645	2.31735	3	10.0289	5.53851	3
	SUMO2/3 (-) Total
	Cerebrum			Cerebellum
	Mean	SEM	N	Mean	SEM	N
E18	100	0	3	100	0	3
P1	53.1153	15.6994	3	54.6808	9.1862	3
P3	43.7155	5.75861	3	64.3103	19.3458	3
P7	45.5527	8.93281	3	72.5857	1.9157	3
P14	32.6861	6.99244	3	64.7129	8.64391	3
P21	30.4106	2.38863	3	56.6511	6.18419	3
Adult	21.3514	8.02026	3	33.5069	6.73191	3
